# Supplementary material for: Carbon emission governance and public health efficiency in transitional China: Regional differences and spatial aggregation
Source: PLoS One. 2026 Jun 2;21(6):e0350658. doi: 10.1371/journal.pone.0350658 (PMC13229364; doi:10.1371/journal.pone.0350658)
Supplement: S1 Data — (XLSX) [file pone.0350658.s001.xlsx]

## Sheet: Sheet1
area	year	x1	x2	x3	x4	x5	x6	x7	x8	input1	input2	input3	input4	input5	output1	output2	output3	output4	output5
1	2012	0.438182	3.77018	15.1564	76.4563	1.80081	0.789855	31.72	46.2	94.83	38.4352	48.41	4.25265	1391.81	80.63	89.6814	68.8928	95.7	98.7
1	2013	0.394613	3.67701	12.4682	76.9	2.05114	0.8659	35.84	47.1	154.6	63.6494	49.18	4.168	1442.32	80.86	89.7449	71.2878	95.6	98.8
1	2014	0.372585	3.66078	11.041	77.9	2.72348	0.876592	35.84	49.13	99.09	41.119	51.03	4.05435	1914.2	81.08	89.9273	73.8947	96.6	98.2
1	2015	0.349433	3.67553	9.1198	79.6527	1.66459	0.833803	35.84	48.4	104	44	51.4	4.07313	2228.64	81.31	88.6	75.7138	96.5	98.5
1	2016	0.288807	3.37741	7.27527	80.2322	2.49332	0.769868	35.84	48.4	107.67	45.1388	53.86	4.05831	2455.73	81.53	89.8495	77.8505	96.3	98.9
1	2017	0.272118	3.47465	4.41449	80.5562	2.22656	0.710826	35.84	48.42	113.32	47.6616	55.58	4.14312	2899.67	81.76	89.7	80.7385	96.7	99.1
1	2018	0.25628	3.5449	1.63233	80.98	1.64865	0.667147	43.77	48.44	118.82	49.838	57.39	4.18431	3274.54	81.98	90.9	92.0671	96.4	98.9
1	2019	0.220643	3.56367	1.21381	83.5	1.5858	0.618841	43.77	48.46	125.91	53.3483	59.33	4.29954	3739.67	82.21	90.6	95.0986	91.1	99
1	2020	0.215027	3.54637	0.710683	83.9	0.874002	0.46506	43.77	49	126.1	53.9	58	4.41983	3513.3	82.43	64.1	97.757	97.8	98.4
1	2021	0.198915	3.6593	0.682218	81.6736	0.534981	0.587629	43.77	49.29	132	56.7	59.51	4.46642	4285.7	82.66	78.2	86.199	96.1	99.1
1	2022	0.185426	3.53284	0.563742	83.9	0.506041	0.836257	43.77	49.77	135.3	57.7	61.32	4.52335	3981.54	82.88	72.5	87.0179	94.4	99.8
1	2023	0.188006	3.76362	0.6	84.8	0.409278	0.956044	43.77	49.8	143.1	61.6	63.5	4.56587	4276.16	83.1	86.1	87.3106	92.7	100
2	2012	0.97636	9.13575	31.3913	46.9871	1.74167	0.997802	8.24	34.88	54.54	19.5457	37.87	2.9717	1158.38	79.37	92.4786	71.212	97.5	93.2
2	2013	0.895401	9.1712	33.4504	48.1	1.92349	0.993719	9.87	34.93	80.54	29.5156	39.22	2.98511	1213.44	79.61	89.9441	71.0297	94.6	92
2	2014	0.850025	9.355	31.9118	49.6	2.62101	0.99366	9.87	34.93	55.95	20.8154	40.12	3.09237	1584.5	79.85	89.8247	71.6317	98.6	91.8
2	2015	0.776946	8.92931	28.7061	52.1529	1.16203	0.98577	9.87	36.38	59	22	41.17	3.20917	1757.08	80.1	87.9	73.2533	98.1	93.3
2	2016	0.69754	8.64572	26.352	56.4361	0.465718	0.985322	9.87	37.22	60.78	23.1019	42.15	3.3569	2022.9	80.34	88.5762	73.9283	98.2	93.8
2	2017	0.678685	8.92842	23.5692	58.1515	0.571776	0.969413	9.87	36.84	64.85	24.5376	43.94	3.51773	2389.99	80.58	85.62	77.1954	98.7	94
2	2018	0.724735	9.85683	22.6061	58.62	0.351794	0.98666	12.07	38.0273	67.04	25.2417	43.75	3.68836	2676.95	80.82	85.7	80.7462	98.9	93.7
2	2019	1.00708	10.2557	22.203	63.5	0.525323	0.985264	12.07	37.4771	70.33	26.5138	43.71	3.86137	2991.91	81.06	87.4	82.0922	99	95.4
2	2020	0.993599	10.0891	22.7009	64.4	0.532492	0.9954	12.07	37.6	82.2	30.8	49.2	3.79092	2646	81.3	66	83.9293	96.3	92.7
2	2021	0.922816	10.5489	18.763	61.2637	0.25945	0.996886	12.07	38.28	88.7	34.1	50.02	3.99782	3747.6	81.54	74.2	85.5801	96.1	93.7
2	2022	0.876806	10.4929	17.9342	61.3	0.267368	0.994861	12.07	38.4138	91.3	35.4	50.29	4.19663	3555.48	81.78	68.1	86.3093	95.9	94.7
2	2023	0.906229	11.1201	17.1	62.7	0.175892	0.997583	12.07	38.179	98	38.2	53.2	4.3629	3936.92	82.02	81.1	86.7771	95.7	95.7
3	2012	2.79829	10.2402	67.5173	35.3143	2.10638	0.380924	22.29	40.98	43.22	13.9949	39.01	10.6275	795.514	75.79	92.3426	22.6435	91.9	92.6
3	2013	2.74985	10.7319	66.6429	35.5	2.01982	0.424034	23.41	41.2	44.39	14.8637	41.39	10.3153	906.661	76.19	91.7678	22.9763	92.7	93
3	2014	2.72814	10.9607	65.9464	37.3	1.80694	0.434745	23.41	41.93	47.6	16.5012	43.73	10.3268	1027.5	76.6	90.2815	23.1807	92.4	93
3	2015	2.56321	10.4016	63.7129	40.1924	1.50585	0.562592	23.41	41.15	50	18	46.07	10.2875	1192.02	77.01	87.9	22.6513	93.1	93.4
3	2016	2.3348	10.1529	61.9188	41.5358	1.40352	0.512705	23.41	40.8	52.62	19.2009	48.26	10.3055	1225.37	77.42	91.4409	90.4695	91.7	92.9
3	2017	2.21786	10.1827	58.8565	44.2144	1.97711	0.520585	23.41	41.77	56.55	21.0629	52.53	10.5557	1396.32	77.83	89.57	92.9025	91.9	92.6
3	2018	2.21104	10.7218	57.3308	46.19	0.756156	0.549252	26.78	41.571	61.03	22.8776	55.84	11.0741	1540.53	78.23	89.9	93.1093	92.1	92.5
3	2019	2.35923	11.1212	56.9808	51.3	0.880145	0.539366	26.78	42.2841	64.55	24.3711	56.65	10.9829	1699.01	78.64	89	93.1612	93	92.9
3	2020	2.28339	11.0764	56.7268	51.7	1.1959	0.553974	26.78	42.9	69.6	27	59.2	11.2503	1692	79.05	77.1	92.9636	93.7	93.6
3	2021	2.03166	11.0179	50.7992	49.5075	0.905295	0.545735	26.78	42.91	75.1	30.2	61.09	11.4164	1983.9	79.46	75	95.2074	92.2	94
3	2022	1.85668	10.6022	50.0862	49.4	1.03575	0.551521	26.78	43.7777	78.6	32.1	65.45	11.6019	2017.33	79.87	69.1	94.6125	90.7	94.4
3	2023	1.84394	10.9604	70.2	52.4	0.705689	0.550537	26.78	43.6923	87.2	36.5	72.2	11.7872	2174.13	80.28	77.9	93.6816	89.2	94.8
4	2012	4.28056	14.6138	65.0056	38.6611	2.80918	0.697014	14.12	38.6	55.28	19.4795	45.78	10.8351	698.064	75.52	83.0787	29.7617	91	88.2
4	2013	4.2304	15.1567	62.5174	40	2.81299	0.649246	18.03	40.02	57.69	21.232	47.56	10.8993	789.821	75.82	83.8893	30.7292	90.4	89.2
4	2014	4.11798	14.8956	61.9601	44.5	2.4242	0.65171	18.03	40.08	57.42	21.6708	48.64	11.0573	1008.6	76.12	84.0429	31.2134	92	89.4
4	2015	3.95436	14.3459	59.9653	53.1788	2.17675	0.554098	18.03	40.13	58	23	50	11.1384	1102.01	76.42	79.8	31.6515	91.5	91
4	2016	3.84012	14.2616	60.1327	55.4514	4.40054	0.432452	18.03	40.52	61.35	25.0168	51.52	11.465	1227.5	76.71	80.505	31.9056	92.8	90.9
4	2017	3.262	14.4312	57.0845	51.714	1.92074	0.374376	18.03	40.61	63.02	26.1613	53.36	11.5615	1359.66	77.01	83.85	91.6052	92.1	89.4
4	2018	3.1072	14.9221	54.7796	53.44	0.989652	0.350789	20.5	41.2836	66.26	27.9344	56.03	11.4786	1635.06	77.31	86.8	93.2876	90.6	89.4
4	2019	3.10925	15.1387	53.2069	51.4	1.20806	0.354363	20.5	42.2859	69.15	29.2285	58.58	11.5096	1820.73	77.61	83.9	93.4045	92.5	90.7
4	2020	3.00385	15.1931	52.7565	51.2	0.9628	0.402252	20.5	43.9	76.9	33.3	64.1	11.239	1854	77.91	71.6	92.9828	95.5	92.9
4	2021	2.56309	16.6381	52.4694	44.6662	0.536503	0.404893	20.5	43.72	80.9	35.7	65.79	11.2359	1935.2	78.21	73.8	93.2771	92.7	93.7
4	2022	2.29921	16.937	45.8716	40.8	0.748787	0.390365	20.5	44.0158	81.5	36.3	65.6	11.1974	1943.55	78.51	68.1	92.5808	89.9	94.5
4	2023	2.44801	18.1505	40	42.7	0.359315	0.419718	20.5	42.9321	86	38.3	67	11.2103	2138.48	78.81	77.8	91.9235	87.1	95.3
5	2012	3.29337	21.2259	52.7608	35.4553	4.25114	0.450962	20	36.17	56.18	18.7859	44.5	8.93222	971.478	75.06	85.3838	39.2726	95.1	94
5	2013	3.26008	22.464	53.0543	36.5	4.44857	0.497186	21.03	36.19	60.09	21.2299	48.07	8.95479	1113	75.38	81.5837	40.1716	95.8	94.2
5	2014	3.05549	22.1709	51.403	39.5	4.62525	0.571774	21.03	39.79	61.67	22.6439	51.5	9.0049	1319.7	75.69	79.2479	40.7566	96.2	94.3
5	2015	3.00771	21.9803	52.5469	40.4537	4.14257	0.461435	21.03	39.18	65	24	53.32	9.18893	1384.26	76	77.9	41.3138	95.7	94.7
5	2016	3.01147	22.4106	52.5149	43.7833	3.30695	0.337604	21.03	39.85	67.62	26.3657	55.25	9.27997	1569.95	76.31	80.3399	41.8641	94.9	93.6
5	2017	3.58851	23.7408	48.4922	49.9916	2.81615	0.268563	21.03	40.22	71.33	28.4168	59.44	9.3991	1653.76	76.62	81.07	88.8412	95.4	93.6
5	2018	3.49894	24.9769	49.2439	50.48	0.87437	0.253906	22.1	40.597	74.26	30.1638	62.75	9.59331	1847.51	76.94	83.3	89.363	95.6	94
5	2019	3.69285	26.3202	49.7307	49.6	0.633711	0.268777	22.1	40.5235	77.34	31.6724	63.43	9.62236	2108.01	77.25	78.6	90.2042	95.5	94
5	2020	3.75743	27.1445	48.1023	48.8	0.707861	0.35245	22.1	40.5	84.1	34.7	67.4	9.68664	1891.5	77.56	64.1	90.8822	96.6	94.3
5	2021	3.55106	30.353	44.0264	43.4566	0.530623	0.335202	22.1	41.95	88.2	37.1	69.42	9.86833	2354.7	77.87	66	91.3416	95.1	94.8
5	2022	3.26889	31.5297	44.0983	40	0.455004	0.405416	22.1	41.9417	90.4	38.1	69.84	10.0337	2262.68	78.18	60.2	90.3765	93.6	95.3
5	2023	3.40263	34.9736	43.3	41.4	0.811722	0.466158	22.1	42.2014	97.9	42.2	72.3	10.2245	2935.08	78.49	73.8	90.0968	92.1	95.8
6	2012	1.63982	9.31284	42.8368	38.0744	3.82887	0.434824	35.13	40.17	56.23	22.3368	52.6	7.82834	929.193	76.84	89.777	51.4718	96.8	95.7
6	2013	1.54025	9.60256	44.1479	38.7	1.80959	0.438806	38.24	40.17	60.1	24.4003	55.09	7.6795	1066.28	77.07	91.9055	53.4538	96	95.4
6	2014	1.49076	9.79241	43.5207	41.8	1.35577	0.373927	38.24	40.11	58.37	24.1011	58.19	7.64043	1419.2	77.3	91.8559	54.777	95.4	95
6	2015	1.45501	9.61588	40.1743	46.1928	1.44049	0.309213	38.24	40.26	60	25	60.92	7.6314	1522.36	77.53	89.9	55.2383	94.5	94.4
6	2016	1.79159	9.2113	37.0549	51.5456	0.864188	0.454954	38.24	36.35	63.39	27.2162	64.96	7.84169	1912.1	77.76	90.3666	54.9113	93.7	94.3
6	2017	1.75509	9.52814	35.6826	52.5739	1.01041	0.452713	38.24	40.73	66.65	29.1703	68.35	7.77829	1999.89	77.99	89.53	52.818	95.7	94.7
6	2018	1.71668	10.1278	34.904	52.37	0.38991	0.475107	39.24	39.9239	69.54	30.8539	72.14	7.87159	2257.15	78.22	86.5	92.4919	93.5	94.1
6	2019	1.78925	10.4207	34.4066	53	0.22275	0.465364	39.24	40.7559	71.05	31.9641	72.12	7.54618	2434.2	78.45	82.9	91.0612	95.6	94.2
6	2020	1.76312	10.4067	34.35	53.5	0.400804	0.449659	39.24	41.7	74.2	33.5	73.8	7.56146	2303.2	78.68	67.5	90.8931	95.6	94.3
6	2021	1.69348	11.0459	32.7577	51.6497	0.380801	0.533889	39.24	41.75	79	36.1	76.74	7.31118	2485.1	78.91	68.3	90.0523	93.6	94.2
6	2022	1.58408	10.9361	32.4969	50.5	0.278684	0.46174	39.24	40.8774	81.1	37.6	77.71	7.06791	2192.3	79.14	62.8	89.3158	91.6	94.1
6	2023	1.58343	11.4382	32.2	52.4	0.209897	0.563505	39.24	41.1425	85.5	40.1	79.9	6.79316	2899.14	79.37	77.9	88.994	89.6	94
7	2012	1.30417	5.77122	55.2264	34.7623	1.19152	0.675967	38.93	33.94	52.38	18.5337	46.45	6.96961	1144.01	76.63	84.6657	50.7783	91.6	90.9
7	2013	1.21591	5.94576	50.716	35.5	1.11796	0.808538	40.38	31.4	54.48	19.6804	48.43	7.10945	1330.35	76.85	86.3505	51.6699	95	92
7	2014	1.15053	6.01093	49.3514	36.2	0.984298	0.703479	40.38	35.82	55.02	20.8695	51.23	7.13702	1458	77.07	85.7894	52.2331	95.1	90.8
7	2015	1.08218	5.82428	47.2497	38.833	1.10566	0.554503	40.38	36.06	58	22	52.48	7.42786	1527.52	77.3	83.9	52.8349	95.6	92
7	2016	1.01095	5.81948	46.0291	42.4539	0.806935	0.476167	40.38	34.97	60.96	24.0572	55.32	7.63109	1681.7	77.52	83.5327	53.7934	96.1	90.1
7	2017	1.00817	5.96462	39.1752	45.8406	0.838275	0.432498	40.38	35.78	61.84	24.7144	56.55	7.77791	1818.31	77.74	83.15	54.6668	96.2	91.1
7	2018	1.05553	6.4057	33.7868	49.77	0.542927	0.414551	41.49	37.6408	67.96	28.1956	61.76	8.60346	2012.04	77.96	83.5	95.4966	96.4	92.6
7	2019	1.357	6.50055	35.2469	53.8	0.433048	0.538046	41.49	39.1816	70.06	29.4771	63.3	8.54453	2174.01	78.19	83.6	95.409	97.7	93.3
7	2020	1.28052	6.57143	31.3484	52.2	0.479452	0.514756	41.49	40.4	88.1	39.6	71.9	10.1809	2031.2	78.41	63.7	95.2622	98.5	94.5
7	2021	1.22818	6.84444	28.8923	52.2337	0.481679	0.525488	41.49	41.14	91.5	41.2	74.34	10.1705	2360.7	78.63	71.6	96.4355	94.2	95.6
7	2022	1.22455	6.8165	28.12	51.7	0.507797	0.541286	41.49	42.679	92.9	42	75.47	10.1729	2067.94	78.86	61.1	96.3641	89.9	96.7
7	2023	1.25934	7.28536	27.4	54	0.282734	0.478744	41.49	42.7888	99.3	45.7	78.5	10.0971	2816.03	79.09	78	95.7024	85.6	97.8
8	2012	1.33317	4.90149	38.1696	40.4651	1.97988	0.735942	42.39	35.98	52.47	18.2767	46.48	5.22825	953.847	76.59	85.5853	42.4361	95.7	94.3
8	2013	1.2968	5.11324	42.5313	41.4	2.51917	0.680177	43.16	35.99	54.93	19.5739	49.33	5.15085	1086.98	76.9	88.5129	43.1092	85.4	94.7
8	2014	1.21592	5.06835	40.622	45.8	1.49611	0.644645	43.16	35.98	55.36	20.2765	52.53	5.18986	1258.3	77.21	85.8915	43.9682	95.7	94.8
8	2015	1.19865	5.12329	41.3168	50.731	1.34208	0.574783	43.16	35.82	56	21	55.77	5.20997	1576.96	77.52	85.3	45.1921	96.5	94.8
8	2016	1.17097	5.20262	43.3005	54.0419	1.4594	0.594637	43.16	35.35	58.26	22.483	57.92	5.27173	1694.66	77.82	86.8564	46.1985	96.5	95.3
8	2017	1.18218	5.531	42.3307	55.8197	1.06677	0.443569	43.16	35.45	60.55	23.8726	63.8	5.41277	1791.29	78.13	83.35	85.1026	95.7	94.5
8	2018	1.17579	5.78235	37.8213	57.1	0.542872	0.49677	43.78	36.0427	61.17	24.6668	66.29	5.54854	2235.29	78.44	77.5	87.4226	93.2	92.8
8	2019	1.4153	5.91889	38.1422	50.1	0.503038	0.465354	43.78	36.3948	63.36	26.0283	70	5.6768	2457.07	78.74	79	87.1598	94.8	93.7
8	2020	1.42701	6.16458	32.3917	49.5	0.695397	0.46772	43.78	36.9	76.1	32.1	79.5	5.88237	2023.2	79.05	47.7	89.1517	96.8	95.6
8	2021	1.38072	6.57408	29.2488	50.009	0.736679	0.433983	43.78	37.4	79.5	34.3	83.37	6.00704	2475.2	79.36	56.1	90.274	94.5	95.3
8	2022	1.28127	6.5742	27.2451	48.1	0.579975	0.406207	43.78	37.9749	81.7	35.7	84.31	6.09584	2524.91	79.66	55.2	89.3118	92.2	95
8	2023	1.35228	7.01487	25.2	50.8	0.467861	0.374552	43.78	39.7272	87.4	38.8	89.3	6.20836	2902.78	79.96	75.6	89.9138	89.9	94.7
9	2012	0.888051	7.47078	19.6593	60.4465	0.629412	0.97317	9.41	38.29	62.09	26.5687	46.12	1.82534	1022.81	80.72	101.198	68.302	98	99.3
9	2013	0.833918	7.43241	18.0166	62.2	0.808477	0.971276	10.74	38.36	109.69	47.4322	47.33	1.81332	1670.6	80.95	98.2574	67.4217	98.2	99
9	2014	0.790311	7.54998	18.5729	64.8	0.989268	0.975065	10.74	38.43	67.62	29.6492	48.44	1.81962	2223.9	81.18	99.5607	68.0385	98.4	99.6
9	2015	0.771878	7.88944	16.7007	67.7559	0.819337	0.961456	10.74	38.5	70	31	50.85	1.82262	2268.33	81.41	98.7	69.9447	98.1	99.5
9	2016	0.643514	7.35037	14.7597	69.7794	0.686809	0.956594	10.74	38.6	73.64	32.8028	53.37	1.81192	2720.69	81.63	99.2036	73.2334	98.1	99.6
9	2017	0.60028	7.45676	12.368	69.1788	0.487293	0.939631	10.74	39.1	77.3	34.7142	55.67	1.85483	2602.06	81.86	99.44	74.605	98	99.6
9	2018	0.5781	7.63322	13.3087	69.9	0.518774	0.905692	14.04	36.2402	80.71	36.3057	57.36	1.91071	3070.22	82.09	99.3	75.3967	97.8	99.5
9	2019	0.515459	7.92725	13.3648	72.7	0.396206	0.917853	14.04	36.8422	84.21	38.2494	60.32	2.02378	3204.84	82.32	100.5	76.1446	97.1	99.5
9	2020	0.498994	7.7618	14.0362	73.1	0.250471	0.940851	14.04	37.3	86.2	39.1	61.2	2.12661	3033.4	82.55	87	78.1029	97.9	99.4
9	2021	0.469074	8.14422	12.9883	73.2747	0.288487	0.939219	14.04	37.73	92	41.7	64.43	2.2724	3877.9	82.78	92.5	79.4889	97.3	99.6
9	2022	0.439169	7.92328	13.7293	74.1	0.286991	0.940979	14.04	38.0972	95.4	43	66.82	2.43273	3616.51	83.01	80.2	80.3859	96.7	99.8
9	2023	0.434723	8.25375	13.3	75.2	0.27825	0.949541	14.04	37.8258	98.8	44.6	70.4	2.56775	4650.5	83.24	97	80.5834	96.1	100
10	2012	1.5159	10.092	39.1884	43.5049	1.22361	0.913732	10.48	42.17	50	19.6019	42.06	3.55764	891.172	77.17	97.7537	44.4439	100	98.8
10	2013	1.44228	10.5201	37.0265	44.7	1.48443	0.967391	15.8	42.44	56.31	22.8649	46.39	3.51746	965.948	77.44	97.1882	41.8408	100	98.5
10	2014	1.33741	10.512	36.2456	47	1.35828	0.968238	15.8	42.61	57.6	23.7144	49.28	3.49245	1331.3	77.71	96.7461	45.8577	100	98.4
10	2015	1.18823	10.0198	36.3231	48.6133	1.33671	0.953836	15.8	42.83	61	26	51.86	3.46855	1409.55	77.97	95.1	48.2777	100	98.4
10	2016	1.07341	9.91158	34.8791	49.9967	0.989721	0.88714	15.8	42.94	64.63	27.6508	55.39	3.47202	1453.7	78.24	94.6864	47.5407	100	97.9
10	2017	0.988138	10.0737	33.1561	50.2735	0.833127	0.904776	15.8	42.97	68.21	29.5052	58.43	3.45696	1510.91	78.51	94.87	90.4559	100	97.7
10	2018	0.954924	10.469	30.1319	50.98	0.476421	0.9087	15.2	43.1309	73.29	32.3465	61.05	3.58691	2016.4	78.78	94.9	91.4249	95.5	97.7
10	2019	0.907212	10.6727	31.7286	51.3	0.409356	0.868626	15.2	43.384	78.48	34.6761	63.94	3.75735	2166.48	79.05	95.1	92.6772	95.9	97.9
10	2020	0.871274	10.5575	29.762	52.5	0.501687	0.915417	15.2	43.5	78.5	34.7	63.1	3.85785	2018.6	79.32	81.7	93.992	97.7	98.1
10	2021	0.804687	11.0096	27.6668	51.4474	0.360315	0.946288	15.2	43.7	81.3	36.3	64.5	3.92557	2463.4	79.59	83.3	94.8126	96.3	95.6
10	2022	0.748033	10.7945	27.3867	50.5	0.368119	0.931164	15.2	44.0684	83.8	37.4	66.11	4.00129	2564	79.86	80.2	95.3548	94.9	93.1
10	2023	0.751559	11.3027	33.328	51.7	0.258735	0.939679	15.2	44.0282	87.2	39.1	67.9	4.07635	2915.62	80.13	90.9	95.3946	93.5	90.6
11	2012	1.05728	6.44695	22.5644	45.2358	1.09184	0.915266	57.41	39.86	60.17	22.1495	38.94	5.09041	987.037	78.22	99.6917	49.3714	98.9	96.7
11	2013	0.997948	6.51437	22.1857	46.1	1.04568	0.951395	59.07	40.26	73.02	27.4928	41.84	4.95418	1094.15	78.47	97.8674	71.2502	98.9	97.1
11	2014	0.967578	6.59941	22.3259	47.8	1.1849	0.94738	59.07	40.75	68.25	26.3509	44.62	4.86808	1358.2	78.71	97.7652	82.3021	99	97.1
11	2015	0.915085	6.55719	21.5706	49.7637	1.01069	0.95029	59.07	40.58	73	29	49.2	4.91746	1433.03	78.96	95.2	82.9431	99	97.3
11	2016	0.822563	6.40106	18.5389	50.986	1.3768	0.878461	59.07	41.02	77.4	31.2206	51.86	4.90958	1506.54	79.21	95.9864	82.2347	98.7	97.1
11	2017	0.758379	6.36304	14.811	53.3189	0.864346	0.890658	59.07	40.36	81.26	33.1831	55.42	4.89287	1696.06	79.45	96.16	85.1156	98.6	97.3
11	2018	0.718746	6.43894	12.7407	54.67	0.53075	0.906993	59.43	41.1907	84.75	35.1248	57.88	4.92316	2059.44	79.7	96.2	85.5843	98	97.3
11	2019	0.648065	6.33851	12.6272	54	0.442643	0.935862	59.43	41.4612	88.92	37.5709	59.86	5.04235	2122.58	79.94	95.8	85.67	98.7	97.5
11	2020	0.629935	6.29286	10.9169	55.8	0.589797	0.990198	59.43	42.2	84.9	36.1	56	5.00557	1955.9	80.19	82.4	85.9075	98.8	97.6
11	2021	0.579259	6.51142	11.5393	54.5707	0.511904	1.00395	59.43	41.51	88.5	38.3	56.56	5.04908	2498.9	80.44	85.9	86.4609	97.1	98
11	2022	0.533964	6.30945	4.80453	54.3	0.374136	0.998365	59.43	42.1283	93.2	40.6	58.03	5.11875	2533.55	80.68	85.2	84.7988	95.4	98.4
11	2023	0.535172	6.66669	4	56	0.344669	0.996751	59.43	43.6691	100	44.1	61.3	5.17746	2939.15	80.92	92.3	84.8215	93.7	98.8
12	2012	2.34063	6.73922	55.9628	32.7008	1.80027	0.853934	26.06	38.8	39.44	15.8727	37.13	3.64871	826.508	75.66	93.3241	27.7681	73.7	78
12	2013	2.24726	7.21666	52.1113	33	2.45822	0.876435	27.53	39.85	36.59	14.9244	39.13	3.65264	710.807	75.94	91.8456	27.736	82.2	89
12	2014	2.10922	7.33277	50.437	35.4	1.90387	0.872167	27.53	41.18	44.06	18.3293	41.43	3.67084	870	76.23	92.7401	29.2883	85	89.9
12	2015	2.01863	7.38998	49.8547	39.0905	1.84522	0.900758	27.53	41.16	46	19	43.53	3.66495	932.285	76.52	89.8	28.9069	89.4	90.9
12	2016	1.8337	7.41857	47.8038	41.0459	1.8939	0.833591	27.53	41.71	47.41	20.3938	45.47	3.69153	1092.06	76.81	90.6783	26.8775	92.2	91.9
12	2017	1.67967	7.49237	43.8473	42.9249	1.7017	0.894299	27.53	42.15	50.12	22.0846	48.88	3.737	1135.91	77.1	93.09	34.8036	90.1	90.5
12	2018	1.64027	8.1006	40.0115	45.08	1.00259	0.857854	28.65	42.4976	52.75	23.6754	51.89	3.79789	1224.03	77.38	90.1	95.0479	92	91.5
12	2019	1.32865	8.09444	38.755	50.8	0.913851	0.798383	28.65	42.7214	56.74	25.6664	54.57	4.03119	1489.89	77.67	91.1	96.0497	94.3	92.8
12	2020	1.27175	8.05768	39.7629	51.3	0.847332	0.858264	28.65	42	67.5	30.8	66.8	4.48812	1548	77.96	79.1	95.9821	95.2	92.7
12	2021	1.20568	8.47296	37.4464	51.1774	0.718312	0.937	28.65	44.07	71.2	32.9	67.24	4.51971	1783.6	78.25	78.7	95.8979	90.7	93.3
12	2022	1.15643	8.50191	34.7723	50.9	0.748425	0.933725	28.65	45.3247	76.9	36.1	72.45	4.54676	1749.64	78.54	76.2	95.6197	86.2	93.9
12	2023	1.16241	8.93515	32.1	52.5	0.750941	0.952054	28.65	46.0614	83.3	39.4	74.1	4.79333	1962.45	78.7	84.3	95.4197	81.7	94.5
13	2012	1.16158	5.95815	40.8294	39.2712	1.10199	0.892098	63.1	42.03	46.98	18.9765	37.17	6.86644	576.91	76.27	97.3154	32.88	93	94.5
13	2013	1.06134	5.97424	34.5865	39.1	1.25712	0.88389	65.95	42.77	54.37	21.9969	41.37	6.73127	708.592	76.52	93.0525	33.0447	93.5	94.6
13	2014	0.977757	5.96215	29.9016	39.6	0.775322	0.884798	65.95	42.8	54.26	22.5076	43.3	6.5891	926.8	76.77	91.5362	32.7749	93.8	94.5
13	2015	0.890441	5.8066	31.9727	41.5588	0.85661	0.763519	65.95	42.97	55	24	45.07	6.49498	1028.6	77.03	86.9	32.6616	94.3	94.8
13	2016	0.792858	5.68792	31.2262	42.8797	0.64048	0.788159	65.95	43.32	56.67	24.6879	45.11	6.52141	1053.86	77.28	86.3275	32.3182	94.5	94.9
13	2017	0.734203	5.81259	28.8373	45.4062	0.662991	0.711582	65.95	43.69	59.16	25.878	46.63	6.41525	1105.28	77.53	87.93	92.7087	94.5	94.9
13	2018	0.692516	6.04164	28.5753	45.22	0.582846	0.730434	66.8	44.2985	62.78	27.7417	48.84	6.43835	1234.79	77.78	89.8	92.708	94.2	95.2
13	2019	0.593664	6.08373	27.7831	45.3	0.450217	0.677426	66.8	44.5286	66.25	29.2509	50.9	6.42881	1506.79	78.04	90.3	91.5662	95.2	95.5
13	2020	0.573062	6.04654	25.7079	47.5	0.597544	0.664571	66.8	44.6	67	29.5	52.2	6.46527	1583.2	78.29	76.4	92.2975	95.5	95.7
13	2021	0.551792	6.43258	23.5926	47.216	0.404966	0.83841	66.8	44.25	70.3	31.1	53.45	6.55911	1768.5	78.54	78.2	92.4783	94.2	95.8
13	2022	0.502787	6.37607	22.8587	47	0.298746	0.856905	66.8	44.0654	73.5	32.6	55.49	6.6915	1904.71	78.8	76.4	92.2515	92.9	95.9
13	2023	0.50649	6.58148	22.1	50	0.23277	0.881291	66.8	44.2456	77.9	34.6	57.9	6.83361	2125.1	79.06	85.6	91.6438	91.6	96
14	2012	1.61784	4.6814	55.3641	34.6444	2.46805	0.545267	58.32	45.95	39.9	15.9982	36.35	8.57408	525.579	74.99	97.298	32.1465	92.9	85.1
14	2013	1.48304	4.77455	51.0927	35.1	1.6755	0.558343	60.01	45.09	39.45	16.2288	38.54	8.36126	536.88	75.32	96.015	32.9897	93.1	85.8
14	2014	1.34826	4.72934	51.7722	36.8	1.47567	0.565659	60.01	44.61	44.33	18.5249	41.11	8.34196	635	75.65	95.9292	33.3535	93	85.5
14	2015	1.2685	4.73001	51.9209	39.1014	1.40313	0.570845	60.01	44.09	46	20	43.33	8.26444	698.756	75.99	92.8	34.1235	93.6	87.9
14	2016	1.16184	4.78043	49.8236	41.9749	1.70386	0.418349	60.01	43.63	48.12	20.8	45.54	8.18149	764.466	76.32	91.8715	40.1922	94.7	87.7
14	2017	1.07794	4.78069	48.2443	42.7019	1.56127	0.457396	60.01	45.22	51	22.5247	50.64	8.04943	877.827	76.65	88.72	95.5573	94.5	88.8
14	2018	1.02573	4.99677	43.7387	44.84	1.34316	0.498557	61.16	45.9165	53.2	23.85	53.68	7.75981	999.974	76.98	90.6	95.6303	94.2	89.3
14	2019	0.915282	5.01773	42.0844	47.5	1.40359	0.533987	61.16	45.5463	57.4	25.8057	57.25	7.83835	1264.5	77.31	89.8	95.5899	94.5	90.6
14	2020	0.905062	5.14547	40.1682	48.1	1.13961	0.455019	61.16	46.4	63.3	28.6	63.3	7.79243	1437.3	77.64	79	95.5776	96	92.9
14	2021	0.852211	5.58827	37.6377	47.6108	1.11393	0.484349	61.16	46.89	67.7	31	68.03	7.79632	1693.8	77.97	80.5	95.3811	92.9	93.7
14	2022	0.817741	5.79258	36.4149	47.6	0.759858	0.494416	61.16	46.63	69.3	31.9	69.45	7.77783	1855.97	78.3	76.2	95.2655	89.8	94.5
14	2023	0.848185	6.04909	35.2	49.8	0.846151	0.532099	61.16	46.9404	80.1	37.5	75.5	7.80066	2230.71	78.63	82.2	95.0275	86.7	95.3
15	2012	1.95102	10.0512	48.9057	39.981	1.72055	0.930764	16.72	42.12	54.73	19.7957	48.87	6.84611	820.297	77	90.6493	31.9451	95	93.1
15	2013	1.86098	10.5461	47.5167	41.2	1.79113	0.942879	16.73	42.63	62.11	24.9768	50.32	7.39873	924.095	77.28	90.9894	37.4301	93.6	93
15	2014	1.74366	10.5648	48.7109	43.5	1.62246	0.957342	16.73	42.79	61.68	25.1007	51.14	7.42598	989.6	77.55	92.4052	40.6607	93	91.4
15	2015	1.65443	10.5649	42.1047	45.2957	1.25382	0.92479	16.73	42.25	63	26	52.74	7.4033	1180.06	77.82	89.6	93.6121	93.4	92.2
15	2016	1.56148	10.6507	36.3066	46.6769	1.32872	0.846831	16.73	42.26	64.51	26.9819	54.39	7.31014	1339.03	78.09	90.6639	92.1367	92.8	92.3
15	2017	1.47995	10.7142	34.3576	47.992	1.50568	0.812807	16.73	42.09	68.82	29.3476	58.45	7.4859	1484.31	78.36	89.93	92.6511	93.1	92.4
15	2018	1.45187	11.0175	30.2449	49.53	0.791986	0.794499	17.51	41.8124	73.51	32.124	60.56	7.70209	1627.56	78.64	89.7	93.6496	93.2	92.3
15	2019	1.60123	11.2602	29.996	53	0.62149	0.785272	17.51	41.7959	77.68	33.8999	62.53	7.89877	1816.49	78.91	89.1	94.6918	93.9	93.1
15	2020	1.57082	11.3008	30.0422	53.5	0.733635	0.784825	17.51	41.6	80.1	35	63.7	7.98091	1914	79.18	77.3	95.4038	95	93.9
15	2021	1.41774	11.584	27.3703	52.8061	0.60829	0.793683	17.51	43.04	83.9	37	66.27	8.06903	2015.5	79.45	81.7	95.6969	94.8	94.9
15	2022	1.31143	11.2826	24.9304	52.8	0.571637	0.778648	17.51	43.7527	86.2	38.1	68.25	8.16668	2014.62	79.72	73.2	94.786	94.6	95.9
15	2023	1.27912	11.6336	22.5	53.8	0.681699	0.813035	17.51	43.8966	92.3	41.3	73	8.29142	2247.42	79.99	86.1	95.3702	94.4	96.9
16	2012	2.20438	6.84517	50.3509	30.9385	0.723364	0.760459	20.16	36.9	45.56	16.5895	41.88	7.05539	777.142	75.47	93.6655	23.3131	80.7	81.7
16	2013	2.09548	7.04651	44.0595	32	0.910772	0.766195	21.5	37.6	42.44	15.992	45.66	7.0282	829.134	75.91	92.95	23.9967	84.4	83.3
16	2014	1.90397	6.89696	46.2251	37.1	0.853534	0.773952	21.5	38.32	52.44	20.254	48.68	6.94163	929	76.36	93.4856	24.2615	86.9	85.6
16	2015	1.78348	6.80265	44.4741	40.201	0.797693	0.778155	21.5	37.69	55	22	51.65	6.91599	1023.09	76.81	89.7	24.1718	88.4	86.6
16	2016	1.60005	6.62272	40.1763	41.7816	0.893824	0.607184	21.5	39.33	57.39	23.3029	54.72	6.86991	1113.36	77.26	91.1143	24.1435	89.1	87.9
16	2017	1.46115	6.62307	36.9318	43.3374	1.43059	0.580465	21.5	39.44	60.78	25.2716	58.48	6.8478	1219.82	77.71	92.84	95.5918	89.2	87.7
16	2018	1.40421	6.84109	33.7964	45.22	0.846866	0.577301	24.14	40.0181	64.7	27.392	63.35	6.86638	1541.48	78.15	92.8	95.5796	88.7	88.2
16	2019	1.2736	6.97953	31.8746	48	0.899995	0.479712	24.14	41.0283	67.83	28.9314	66.41	6.82365	1746.08	78.6	94.4	95.3927	88.5	89.7
16	2020	1.26759	7.01273	32.1646	48.7	0.985614	0.746858	24.14	41.9	71.1	30.6	67.1	7.17624	1621.9	79.05	83.5	95.4109	90.3	90.9
16	2021	1.2396	7.38612	30.184	49.136	0.975973	0.784586	24.14	41.57	76.5	33.2	72.99	7.60639	1786.8	79.5	86.4	95.4616	89.9	91.4
16	2022	1.16259	7.22439	28.833	49	0.71788	0.815392	24.14	40.302	81.6	35.9	76.2	8.00334	1920.05	79.95	77.3	95.2248	89.5	91.9
16	2023	1.24611	7.50743	27.5	53.4	0.572936	0.822822	24.14	43.5481	88.2	39.1	79.2	8.44055	2115.96	80.4	90.4	95.1188	89.1	92.4
17	2012	1.92573	7.41192	62.4754	36.8918	1.26378	0.753777	31.14	38.86	49.96	20.0286	43.78	5.89223	810.712	75.38	102.746	33.9089	95.1	90.4
17	2013	1.7844	7.62996	50.4009	38.1	0.995744	0.757365	38.4	38.12	50.13	20.7227	49.69	5.87133	828.931	75.64	99.7391	33.8147	96	91.6
17	2014	1.66738	7.84931	48.2591	41.5	1.1206	0.7668	38.4	37.87	57.7	24.778	54.59	5.93243	1056.2	75.89	100.109	33.8383	94.3	92.3
17	2015	1.54101	7.78414	47.1871	43.1022	0.813189	0.677806	38.4	37.47	63	28	58.64	5.90821	1252.45	76.15	97	33.7118	95.6	92.3
17	2016	1.37597	7.63746	47.2727	43.9354	1.39315	0.709348	38.4	37.6	65.34	29.7227	61.27	5.89686	1528.15	76.4	96.7437	33.6752	95.1	92.8
17	2017	1.27767	7.67775	46.0921	46.5284	1.16686	0.6828	38.4	38.43	67.72	31.2238	63.74	5.88686	1838.35	76.66	98.36	95.2263	94.4	92.3
17	2018	1.195	7.95046	39.2891	47.58	0.603447	0.73187	39.61	38.3714	69.46	32.2559	66.51	5.90029	1907.85	76.91	98.9	94.4086	94.5	91
17	2019	1.07012	8.27429	36.5799	50	0.668663	0.752543	39.61	38.8819	70.22	32.7682	68.04	5.72279	2230.86	77.17	99	93.8516	95.3	93.5
17	2020	1.13926	8.61502	36.746	51.3	0.48748	0.687437	39.61	41.1	74.2	34.6	71.2	5.89243	1764.9	77.42	76	97.1802	95.2	93.6
17	2021	1.03133	8.84733	35.2478	52.7831	0.600043	0.669766	39.61	42.79	78.3	36.8	74.44	5.97307	2238.7	77.68	84.7	96.3926	91.6	94.1
17	2022	0.936115	8.60747	37.8192	51.2	0.495214	0.80186	39.61	42.9208	80.2	37.2	77.06	6.12491	2299.88	77.93	82.2	95.7057	88	94.6
17	2023	0.976323	9.33236	38.4	54.7	0.594669	0.796664	39.61	43.3861	85.2	39.5	81.6	6.29753	2984	78.18	91.3	95.3174	84.4	95.1
18	2012	1.15103	3.86953	50.1224	39.0156	0.897336	0.639231	44.76	37.01	44.71	17.0067	43.23	8.67633	707.823	75.23	98.5521	35.5372	92.8	81.2
18	2013	1.06022	3.9552	45.7248	40.3	0.993407	0.641942	47.77	37.63	45.2	17.5865	46.94	8.86652	858.58	75.49	97.906	35.0938	94.1	85.5
18	2014	0.949628	3.88374	45.9685	42.2	0.825569	0.635997	47.77	38.64	50.68	20.2237	52.77	8.71835	972.2	75.76	93.9947	34.8011	94	87.5
18	2015	0.876339	3.8289	50.5183	44.1481	1.88383	0.657171	47.77	39.69	55	22	58.52	8.85654	998.275	76.02	91.4	40.2469	94.8	89.4
18	2016	0.808455	3.85024	51.2917	46.3746	0.649544	0.654808	47.77	40.6	57.54	23.6779	62.41	8.7917	1164.96	76.29	91.8959	39.9418	95.8	90.8
18	2017	0.751069	3.8389	54.6989	49.4325	0.648351	0.741356	47.77	41.21	60.58	25.1569	65.94	8.48817	1423.96	76.55	92.25	95.412	96.3	94.5
18	2018	0.71234	3.9107	47.2482	51.8	0.300773	0.743431	49.69	41.1568	63.35	26.6723	69.93	8.10671	1705.55	76.82	90.9	95.306	96.9	94.8
18	2019	0.653723	3.91368	45.2041	53.2	0.265094	0.693209	49.69	41.2407	72.6	34.7646	73.19	8.2619	1961.62	77.08	91.9	95.1146	96.7	94.4
18	2020	0.613681	3.85862	43.0461	51.7	0.450316	0.75	49.69	41.5	74.9	35.4	78.2	8.09526	2034.7	77.35	83.1	95.1306	97.3	94.2
18	2021	0.598997	4.16666	34.7814	51.2647	0.524817	0.773421	49.69	42.2	76.4	36.1	80.44	8.05708	2122.2	77.61	84.7	95.1913	93.9	94.8
18	2022	0.564392	4.15948	33.8784	51.1	0.294774	0.778497	49.69	42.3202	78.6	37	82.44	8.01257	2295.69	77.88	80.4	98.7772	90.5	95.4
18	2023	0.596874	4.54497	32.9	53.1	0.156994	0.770127	49.69	41.958	86.7	41.2	81.3	7.98965	2486.17	78.15	86	96.7669	87.1	96
19	2012	0.925394	4.78311	25.8778	46.4704	0.456429	0.871417	49.44	41.23	48.93	18.8346	33.54	4.03813	747.368	76.87	90.965	76.2776	94.1	95.6
19	2013	0.883113	4.8955	22.8593	47.8	0.563009	0.849797	51.26	41.5	63.21	24.845	35.55	3.94587	812.357	77.06	91.2437	81.453	95.3	95.5
19	2014	0.815313	4.8121	23.9201	49	0.444639	0.863725	51.26	41.44	54.36	21.772	37.84	3.8885	890.5	77.25	90.364	85.3353	94.1	95.9
19	2015	0.750084	4.67679	22.5392	50.6142	0.391504	0.909788	51.26	41.43	57	23	40.16	3.85451	976.079	77.45	88	86.7959	95.6	95.9
19	2016	0.67881	4.60909	32.3121	52.0078	0.447241	0.84607	51.26	42.39	60.48	25.8017	42.29	3.86572	1144.87	77.64	89.2519	85.2382	95.6	95.5
19	2017	0.613549	4.53328	18.9689	53.6041	0.39959	0.81982	51.26	43.47	63.34	27.5462	44.06	3.87703	1319.46	77.83	90.44	85.3724	95	95.3
19	2018	0.587607	4.62918	17.1627	54.23	0.20165	0.799276	53.52	44.0273	66.56	29.4863	45.56	3.94266	1520.81	78.02	90.2	85.9716	93.4	94.5
19	2019	0.537496	4.6339	17.5507	55.5	0.292414	0.725052	53.52	43.3128	68.8	30.9287	47.32	4.08872	1770.41	78.21	89.4	86.3437	94.3	95.2
19	2020	0.542119	4.75646	17.0921	56.5	0.431359	0.810916	53.52	43.5	65.8	29.7	44.8	4.20382	1677.9	78.4	75.2	87.0675	95.4	97.4
19	2021	0.515148	5.05116	13.4537	55.5978	0.352674	0.841493	53.52	42.92	68.8	31.7	46.43	4.34713	1900.9	78.59	79	88.8672	92.3	96.1
19	2022	0.491174	5.01065	13.9179	54.9	0.205984	0.847085	53.52	44.5569	72.4	33.2	48.06	4.51995	1782.99	78.78	76.2	88.1188	89.2	94.8
19	2023	0.509108	5.43619	13.1	55.8	0.195999	0.868605	53.52	44.4851	76.8	35.4	49.5	4.66543	2119.73	78.97	84	86.8951	86.1	93.5
20	2012	2.20956	6.13587	48.2501	35.4067	1.68531	0.674159	52.71	37.5	47.15	18.2646	36.03	7.085	633.755	75.77	97.6295	21.5494	98.4	86.4
20	2013	2.05026	6.26213	48.3164	36	1.74963	0.706748	56.51	37.65	44.43	17.4871	39.67	6.78863	594.827	76.1	99.5087	21.7919	98.7	88.1
20	2014	1.91223	6.28304	46.1864	37.9	1.47497	0.629261	56.51	39.26	54.4	21.8668	42.41	6.81279	679.3	76.43	97.3819	22.3762	99.1	89.4
20	2015	1.7472	6.10236	44.0744	38.8032	1.76544	0.628924	56.51	37.6	57	24	44.72	6.69632	778.083	76.76	91.8	22.3984	99.3	90.5
20	2016	1.68933	6.37114	44.6589	39.5639	1.26681	0.508221	56.51	37.62	59.92	25.3415	46.4	6.59255	907.441	77.08	90.3067	22.5741	99.2	91.7
20	2017	1.68789	6.37157	42.3862	44.2369	1.03502	0.513249	56.51	39.12	62.49	26.9586	49.36	6.52822	1075.63	77.41	91.1	95.5427	89.9	90.8
20	2018	1.58451	6.51885	40.3176	45.5	0.58463	0.491248	60.17	39.9211	65.15	28.5043	51.96	6.43339	1364.62	77.74	91	95.3834	96.1	92.2
20	2019	1.51647	6.46438	38.7088	50.7	0.551242	0.526172	60.17	40.7558	68.83	30.7238	55.92	6.39362	1615.99	78.07	95.2	95.4519	93.6	93
20	2020	1.50527	6.64511	42.7409	51.9	1.53564	0.486047	60.17	41.3	74.2	33.4	59	6.40546	1540.7	78.4	87.2	95.3949	96.3	92.5
20	2021	1.41559	6.95313	41.7706	50.6751	0.6034	0.457703	60.17	40.23	78.2	36.2	63.34	6.48064	1752.8	78.73	85.7	95.4214	82.5	94.4
20	2022	1.33724	6.96863	41.348	49.8	0.359107	0.508364	60.17	42.2125	82.3	38.2	67.7	6.56568	1803.25	79.06	83.9	95.3068	68.7	96.3
20	2023	1.36608	7.39221	40.9	50.8	0.300244	0.538166	60.17	42.3789	86.2	40	72	6.69007	2020.53	79.39	88.9	95.2684	54.9	98.2
21	2012	1.67164	5.24552	11.2549	46.9099	1.60251	0.61658	51.98	41.19	50.83	21.9187	34.17	5.31758	649.888	72.69	86.2413	41.5903	87.5	89.6
21	2013	1.52862	5.27965	9.87714	48.3	0.8537	0.653012	55.38	42.06	52.93	22.9857	35.85	5.09674	548.261	73.49	86.2824	44.1902	86.8	90.7
21	2014	1.34918	5.04604	9.30379	51.9	0.612342	0.532039	55.38	41.32	56.01	24.7874	38.17	5.07906	716.8	74.28	81.6697	41.3282	89	92.2
21	2015	1.29648	5.07993	8.36692	53.2635	0.594979	0.635071	55.38	37.7	60	27	42.49	4.98836	986.961	75.08	80.7	41.2454	89.3	92.8
21	2016	1.19186	5.04789	9.51468	54.251	0.740266	0.675676	55.38	40.3	62.72	28.889	43.97	5.0209	1020.96	75.87	80.6276	40.4648	90.4	92.7
21	2017	1.07469	4.934	9.9196	56.097	1.20189	0.508439	55.38	40.06	65.22	30.6501	45.31	4.9856	1101.18	76.67	84.46	43.1539	90.1	92.2
21	2018	1.0053	4.94668	10.1811	56.63	0.628018	0.54898	57.36	40.6246	68.17	32.076	47.97	5.0723	1236.1	77.46	83.2	93.2196	91	91.4
21	2019	0.913418	4.87364	9.754	59	0.495809	0.65353	57.36	41.7476	71.66	33.9381	52.68	5.08241	1294.05	78.26	83.5	92.527	92.2	93.3
21	2020	0.907024	4.95851	9.02138	60.4	0.316677	0.677871	57.36	40.6	73.8	34.9	58	5.66502	1407.3	79.05	72.4	92.2925	96.4	92.4
21	2021	0.78769	5.00044	3.04692	61.4956	0.398046	0.670213	57.36	40.8	78.9	37.7	60.2	5.76569	1682.9	79.85	73.5	92.0415	88	93.6
21	2022	0.744616	4.94347	7.92695	60	0.396741	0.72409	57.36	42.3855	80.5	38.3	59.62	5.8705	1372.91	80.64	67.4	89.6674	79.6	94.8
21	2023	0.700959	5.07486	7	60.9	0.301133	0.732977	57.36	42.0674	83	39.5	58.4	5.92234	1565.79	81.43	77.5	89.8293	71.2	96
22	2012	1.12115	4.29979	50.6204	39.3915	1.61185	0.824719	34.85	42.94	44.71	16.9178	44.42	5.81849	791.898	76.27	96.4153	95.8204	90.2	87.2
22	2013	1.08728	4.61607	41.4417	41.4	1.33025	0.852309	38.43	41.66	42.32	16.5137	49.64	5.98638	890.604	76.56	94.7318	95.7433	88.5	90.1
22	2014	1.0407	4.8778	42.1313	46.8	1.15182	0.863103	38.43	40.6	51.58	20.9759	53.69	5.87775	966.1	76.84	94.1522	95.7027	93	90.3
22	2015	0.955274	4.89065	40.2291	47.7039	0.866547	0.857143	38.43	40.3	55	23	58.53	6.18436	1117.93	77.13	92.2	95.6393	93.3	92
22	2016	0.879849	5.01898	34.9494	48.1294	0.800245	0.736111	38.43	40.76	58.83	25.4108	62.61	6.12347	1344.45	77.42	92.2834	95.48	93.6	92.2
22	2017	0.818467	5.05677	34.6143	49.2364	1.107	0.73758	38.43	40.32	62.3	27.5945	67.11	5.9631	1471.93	77.7	92.59	95.3322	93	92
22	2018	0.803663	5.17393	30.6731	52.33	0.736817	0.712566	43.11	40.3616	67.46	30.6605	70.96	6.1761	1659.96	77.99	91.2	95.3234	92.2	91.2
22	2019	0.699302	5.17803	28.1069	53.2	0.696386	0.708791	43.11	41.8189	71.9	33.0142	74.19	6.27384	1925.36	78.27	94	95.2637	94.4	93.2
22	2020	0.661621	5.15499	29.5646	52.8	0.833457	0.840229	43.11	43.1	74.2	34.1	73.5	6.18199	2101.5	78.56	84.3	95.1798	95.9	93.4
22	2021	0.610271	5.29978	24.8748	53.0115	0.73479	0.831054	43.11	42.56	76.8	35.5	74.95	6.31009	2325.8	78.85	88.2	95.1548	91.7	93.9
22	2022	0.580348	5.26143	24.0926	52.9	0.704682	0.79733	43.11	44.5598	78.8	36.5	78.06	6.44195	2350.53	79.13	84.8	99.8018	87.5	94.4
22	2023	0.600554	5.67352	23.3	54.3	0.458106	0.770323	43.11	42.3144	85.3	40.2	80.1	6.62112	2645.74	79.41	92	98.4779	83.3	94.9
23	2012	1.08933	3.2165	43.8682	34.526	0.745326	0.458937	34.31	38.69	48.22	17.3114	48.31	9.17934	635.522	75.36	104.223	29.4844	92.1	86.6
23	2013	1.01241	3.29506	40.355	35.2	0.882419	0.412651	35.22	38.41	46.75	17.3506	52.63	9.26884	788.232	75.66	102.401	30.657	93.7	90.8
23	2014	0.927878	3.25329	37.4631	38.7	0.997567	0.434157	35.22	37.51	55.52	21.5627	56.46	9.35127	964.5	75.97	99.9845	31.6567	94.9	92.3
23	2015	0.859155	3.15035	34.8171	43.6818	0.711959	0.447142	35.22	38.65	58	23	59.58	9.29893	1071.2	76.27	97.9	32.3416	95	93.1
23	2016	0.770203	3.07433	30.1721	47.234	0.876322	0.390162	35.22	39.9	60	25.1311	62.84	9.28603	1172.64	76.57	98.8243	61.2872	95.2	93.8
23	2017	0.685344	3.05756	28.2747	49.7286	0.813094	0.356218	35.22	40	63.88	27.5293	67.87	9.34817	1320.24	76.88	100.75	93.0732	95.4	94.1
23	2018	0.633655	3.09769	29.4512	51.4	0.740616	0.40729	38.03	40.5487	67.44	29.6442	71.8	9.42519	1568.59	77.18	98.4	95.3799	95.6	94.1
23	2019	0.543777	3.0354	27.8343	52.4	0.713812	0.407649	38.03	41.8459	71.93	32.3039	75.43	9.63956	1934.86	77.49	99.9	95.3184	95.9	95.2
23	2020	0.512881	2.97759	25.7685	52.4	0.790015	0.379521	38.03	42.5	75.6	34.2	77.7	9.496	1908	77.79	86.4	95.2636	97.2	95.7
23	2021	0.498388	3.20576	23.7301	52.5295	0.872721	0.426117	38.03	43.05	80.4	36.6	79.08	9.18239	2071.9	78.09	90	95.2559	95.5	95.7
23	2022	0.464078	3.14501	20.4858	52.2	0.930975	0.449395	38.03	43.5401	83.4	38	81.67	8.86781	2105.37	78.4	86.1	95.0238	93.8	95.7
23	2023	0.46331	3.32937	18.7	54.5	0.891649	0.489133	38.03	44.1619	88.5	40.1	84.7	8.56154	2434.77	78.71	94.5	97.1898	92.1	95.7
24	2012	2.40492	4.59409	68.6766	47.908	1.02192	0.617613	31.61	32.8	37.25	13.9624	39.96	7.322	468.522	72.56	96.2973	18.0737	93.4	78.8
24	2013	2.27983	5.07618	63.9331	46.6	1.37588	0.507689	37.09	34.46	36.37	13.6873	47.61	7.33948	468.008	73.29	95.1363	18.5047	84.2	83.4
24	2014	1.9907	5.01677	63.9385	44.6	1.85776	0.583311	37.09	33.97	48.45	19.1574	51.94	7.18847	572	74.02	93.381	18.6876	94.1	85.8
24	2015	1.7004	4.81621	61.2604	44.8854	1.30401	0.607938	37.09	35.88	53	22	55.65	7.05906	604.619	74.75	92.1	25.7673	93.7	88.7
24	2016	1.6352	5.12435	58.6976	44.6729	1.00394	0.521207	37.09	36.8	57.56	24.1893	59.15	6.96434	724.697	75.48	90.1366	25.907	93.5	89.4
24	2017	1.47465	5.25059	55.8227	44.9043	1.59283	0.494424	37.09	37.01	63.1	27.3659	65.08	6.9361	851.164	76.21	91.66	26.3303	91.1	89.3
24	2018	1.41358	5.47623	47.5501	46.54	0.548094	0.558674	43.77	38.6449	68.18	30.3131	68.23	6.90058	1083.5	76.94	93.6	96.0769	92	91.3
24	2019	1.27863	5.57218	45.8285	50.3	0.507955	0.555835	43.77	39.4203	73.86	33.5047	73.14	6.96622	1274.78	77.67	92.9	95.8803	93.6	92.4
24	2020	1.23915	5.72569	44.4336	50.9	0.449565	0.69462	43.77	40.9	74.6	34.1	71.7	7.03421	1269.6	78.4	83.7	95.872	94.4	92.9
24	2021	1.15787	5.88746	37.4726	50.3961	0.64497	0.717441	43.77	41.79	80.3	36.8	77.08	7.13006	1368.2	79.13	83.4	95.941	93.1	93.8
24	2022	1.11873	5.85031	33.8655	50.5	0.549925	0.658346	43.77	42.1371	83.4	38.2	80.31	7.20747	1373.69	79.86	80.6	95.9472	91.8	94.7
24	2023	1.11527	6.03467	30.3	51.2	0.263458	0.665757	43.77	41.9201	91.8	42.4	81.6	7.27529	1895.29	80.59	87.4	95.8185	90.5	95.6
25	2012	2.06536	4.59788	55.1643	41.0857	1.19307	0.494949	47.5	39.3	35.79	13.0404	41.78	4.72619	650.879	70.44	96.9556	19.054	96.9	90.5
25	2013	1.87859	4.7895	56.6218	41.8	1.53679	0.524564	50.03	37.76	41.97	15.9214	44.84	4.72161	719.19	70.88	93.7371	24.1059	97.6	92.6
25	2014	1.71142	4.71335	53.7281	43.3	1.08225	0.498308	50.03	38.14	44.32	17.5696	47.71	4.69267	739.4	71.33	94.1438	24.413	98.1	92.7
25	2015	1.57856	4.61047	52.6133	45.1369	0.94108	0.510171	50.03	37.27	48	20	50.11	4.68218	875.73	71.78	92.4	24.4641	97.6	92.8
25	2016	1.42437	4.50379	52.8514	46.6794	0.890822	0.491584	50.03	37.84	52.34	22.2128	53.15	4.78833	976.428	72.23	93.5911	24.8797	97.9	92.4
25	2017	1.29786	4.52892	50.8494	47.8312	0.77152	0.411335	50.03	38.87	59.13	26.768	57.24	4.87279	1125.27	72.68	93.21	95.1163	97.1	92.2
25	2018	1.21557	4.62169	49.6667	47.12	0.538442	0.441746	55.04	39.7769	62.49	28.3408	60.29	4.91346	1267.67	73.12	96.5	96.1286	95.5	90.9
25	2019	0.933656	4.5997	48.2101	52.6	0.537734	0.514209	55.04	39.7261	69.93	32.6186	64.2	5.01443	1401.42	73.57	94.7	96.1693	95.3	91.4
25	2020	0.879766	4.56873	46.5002	51.5	0.453567	0.518514	55.04	40.5	77.6	36.7	68.9	5.20796	1547.4	74.02	86.9	97.0203	97.3	94.7
25	2021	0.807428	4.67358	43.6443	50.4194	0.516428	0.515326	55.04	42.5	81.2	38.9	70.42	5.30256	1700.1	74.47	86.6	96.4149	93.1	94.2
25	2022	0.734234	4.52997	40.2317	50	0.492174	0.549075	55.04	43.1437	84.5	40.5	72.72	5.35819	1825.25	74.92	83.6	97.1608	88.9	93.7
25	2023	0.747095	4.79962	37	51.8	0.437298	0.529702	55.04	43.7281	91	43.6	77	5.4404	2110.35	75.37	88.3	97.6544	84.7	93.2
26	2012	3.4705	7.72357		53.8921	0.563253	0.0163934	11.91	32.41	30.35	5.6303	27.15	20.3556	274.951	68.97	72.0599	15.9178	59.3	53.2
26	2013	3.0925	7.95729		53	3.41705	0.0138122	11.98	18.06	36.66	7.5516	35.26	20.4385	344.72	69.38	74.3638	17.2899	73.9	63.2
26	2014	2.73579	7.75139		53.5	1.52809	0.0208877	11.98	43.77	40.51	8.5377	37.51	20.1292	197.6	69.78	77.3666	18.1225	70.1	58.9
26	2015	2.49518	7.76071		53.7967	0.801285	0.03	11.98	42.61	44	10	43.25	19.7909	229.154	70.18	77.7	18.7368	81.8	64.7
26	2016	2.25199	7.62637		52.6711	1.2002	0.0235849	11.98	32.59	44.86	11.5963	43.67	19.2529	257.692	70.58	78.2867	19.2271	82.1	69.7
26	2017	1.98604	7.45999		51.4562	2.01491	0.0210526	11.98	34.81	49.04	13.2344	47.78	18.7192	271.547	70.98	76.21	20.0209	84.1	70.8
26	2018	1.79034	7.47305		48.66	1.75214	0.0342988	12.14	37.3495	55.46	16.2006	48.8	18.4718	460.126	71.39	67.7	96.806	69.1	71
26	2019	1.55641	7.31993		54.4	0.574036	0.0398394	12.14	37.6055	59.73	17.0736	48.67	18.3795	519.22	71.79	67.6	96.143	71.1	73.4
26	2020	1.36494	7.09599		50.1	0.16399	0.0953608	12.14	38.1	62.3	18.8	50.9	18.1202	589.9	72.19	57.2	93.6612	90.8	86.4
26	2021	1.27155	7.22698		55.7055	0.6237	0.0891192	12.14	38.2	70	21.3	53.69	18.0328	781.4	72.59	57.2	94.5386	84.8	84.2
26	2022	1.1942	6.99658		53.8	0.330425	0.0698933	12.14	40.8035	72.6	22.3	54.91	18.044	726.478	72.99	47.7	93.3016	78.8	82
26	2023	1.13458	7.43753		54.1	0.483205	0.0127241	12.14	42.5234	80.9	26.9	59	17.9068	838.322	73.39	52.5	93.5616	72.8	79.8
27	2012	1.92954	7.36438	48.6561	34.66	1.27701	0.61289	37.26	40.36	57.63	21.1532	45.09	9.21283	916.189	75.3	94.4914	29.5435	97.2	95.5
27	2013	1.82935	7.79323	47.4112	34.9	1.39387	0.635162	41.42	40.19	60.37	22.6135	49.19	8.96898	1043.28	75.62	93.0679	32.7094	97.6	95.8
27	2014	1.65957	7.67119	46.8499	37	1.63972	0.629348	41.42	40.46	66.92	25.7539	52.81	8.93703	1178.2	75.93	92.0312	32.5622	97.2	96
27	2015	1.64902	7.72712	47.6406	40.74	1.34309	0.654019	41.42	40.57	70	28	55.86	8.86583	1363.5	76.24	89.2	32.4303	97.6	96
27	2016	1.5221	7.62211	44.7294	42.3464	1.66646	0.627595	41.42	40.14	75.7	30.6359	59.11	8.78085	1528.16	76.55	88.9858	32.2159	97.5	96
27	2017	1.36132	7.6361	42.6511	42.3515	1.46455	0.376997	41.42	39.88	80.89	33.1116	62.91	8.65984	1704.82	76.86	90.64	32.0441	96.6	95.4
27	2018	1.34131	8.33871	39.7157	42.7	0.584499	0.345253	43.06	38.7699	84.88	35.7197	65.66	8.49962	1749.36	77.18	91.1	98.8538	94.8	95.1
27	2019	1.34859	8.81955	38.3462	45.8	0.610206	0.364475	43.06	39.3165	91.29	38.8067	68.58	8.52409	1977.44	77.49	90.9	95.0427	95.5	94.9
27	2020	1.37669	9.11361	40.1667	47.9	0.835686	0.518343	43.06	40.8	92	39.3	68.9	8.39646	2078.4	77.8	75.2	98.6018	97.3	95.4
27	2021	1.29058	9.72703	38.9156	45.5994	0.767226	0.495249	43.06	41.76	93.2	40.3	71.96	8.39277	2264.6	78.11	78.6	98.4228	95.2	96.2
27	2022	1.1772	9.75225	37.8797	43.5	0.68382	0.524263	43.06	42.6158	95.6	41.2	73.2	8.38271	2400.34	78.42	75.2	92.7265	93.1	97
27	2023	1.26565	10.8202	36.9	44.6	0.783177	0.528218	43.06	42.9932	99.1	42.9	77.5	8.38537	2703.58	78.73	86.6	94.3978	91	97.8
28	2012	3.35735	7.43909	47.7658	40.1686	2.25102	0.5386	10.42	30.02	43.3	14.4331	43.56	10.0514	723.829	72.57	86.5062	24.1777	95.1	90
28	2013	3.10609	7.75076	40.9814	41	2.92957	0.558659	11.28	32.07	43.29	15.0137	44.95	10.0568	815.342	72.74	85.6077	24.5475	96.6	92.2
28	2014	2.84954	7.69727	41.7115	44	2.20152	0.502524	11.28	30.81	48.78	17.55	47.25	9.97787	737.2	72.91	84.6161	24.9169	96.7	92.8
28	2015	2.86047	7.69858	41.1762	49.2092	1.86929	0.528674	11.28	30.2	50	18	49.14	10.0908	949.53	73.08	84.1	25.1667	96.7	92.7
28	2016	2.66401	7.61184	39.706	51.406	1.70177	0.46108	11.28	31.5	51.59	19.3605	51.47	10.2345	1122.73	73.24	84.9041	25.5292	96.4	92.6
28	2017	2.67353	7.90811	36.473	54.1342	1.21738	0.42386	11.28	33.28	55.93	22.2559	55.83	10.5389	1233.44	73.41	84.02	99.6119	96	92
28	2018	2.49166	8.16955	31.9568	54.94	0.948289	0.368736	11.33	33.5006	59.65	24.3747	61.71	10.2525	1573.85	73.58	85.2	95.1259	95.2	91.3
28	2019	2.3938	8.31799	32.0141	55.1	0.888302	0.393215	11.33	36.025	67.55	30.017	68.43	9.86887	1619.33	73.75	86.3	95.2549	95.1	93.7
28	2020	2.37005	8.5446	30.9112	55.1	1.00915	0.514495	11.33	36.3	72.4	32.5	68.7	9.83487	1544.7	73.92	74.4	95.3575	95.9	93.6
28	2021	2.20711	9.07955	30.222	52.8347	0.84603	0.477483	11.33	36.29	80.7	36.8	73.56	9.78835	1761.4	74.09	72.1	95.3903	93.8	94.3
28	2022	2.00865	9.02893	29.2895	51.3	0.937315	0.439446	11.33	36.1965	83.2	38	75.8	9.69061	1612.64	74.26	64.6	95.2533	91.7	95
28	2023	2.07424	9.98311	28.3	51.8	1.29977	0.442184	11.33	36.8116	89.7	40.7	82.7	9.70588	1893.19	74.43	78.7	95.1849	89.6	95.7
29	2012	3.50893	11.6363	31.5624	32.9695	1.57673	0.555321	4.57	32.5	51.14	17.4922	45.39	9.90893	713.099	70.76	90.5042	30.175	89	80.7
29	2013	3.2922	12.2351	31.2011	32.8	2.14205	0.549245	5.63	31.2	56.64	20.0701	51.11	9.98424	744.94	71.16	88.3035	31.7543	88.9	81.8
29	2014	3.05312	12.2089	30.8429	37	1.62363	0.56339	5.63	31.56	58.21	21.8696	56.62	10.2049	1071.2	71.56	84.5756	33.0639	92.4	83.2
29	2015	3.15486	13.2157	32.3609	41.4063	1.73324	0.487423	5.63	29.79	60	22	58.71	10.156	1318.2	71.96	80.1	33.8215	89.8	87.3
29	2016	3.05507	13.5037	31.0755	42.8114	2.49347	0.587472	5.63	31.12	62.36	24.2038	58.6	10.1512	1503.91	72.36	78.6667	33.7942	89.2	85.9
29	2017	3.0433	13.6317	24.27	46.632	1.66594	0.593023	5.63	32.55	69.78	27.5502	64.08	10.2048	1598.66	72.76	75.8	93.6842	94.7	89.6
29	2018	2.88709	14.0923	23.6363	47.12	0.363537	0.57541	5.82	33.9419	73.95	29.1493	64.92	10.2112	1842.04	73.16	77.6	94.6075	92.3	89.4
29	2019	2.75084	13.8286	23.9389	50.7	0.550235	0.556624	5.82	35.2122	77.92	31.1112	68.18	10.3627	1995.62	73.56	78.8	94.5625	91.6	90.4
29	2020	2.68196	13.5949	23.2142	50.8	0.357195	0.438311	5.82	35.9	82.6	33.2	69.7	10.1484	1975.7	73.96	74.8	94.9916	92.7	91.5
29	2021	2.52646	14.2341	23.9685	49.6431	0.436498	0.531899	5.82	34.81	87	35.9	70.96	10.1195	1938.1	74.36	70.2	95.4483	92.8	91.4
29	2022	2.3578	14.3057	23.0611	45.5	0.479988	0.563344	5.82	36.5279	87.5	36.2	72.19	10.0908	1768.34	74.76	62	94.0546	92.9	91.3
29	2023	2.4417	15.6166	22.2	47.4	0.348836	0.615246	5.82	36.6443	97.6	39.9	77	10.096	2174.08	75.16	76.7	95.4646	93	91.2
30	2012	5.31278	18.8752	46.8955	41.9649	2.6138	0.690307	9.84	38.37	52.92	19.3204	42.9	5.92413	777.617	74.02	96.406	85.2565	98.6	94.1
30	2013	4.98449	19.2911	47.7805	42	3.11039	0.731767	11.89	38.49	55.77	20.9073	47.59	5.85285	930.4	74.34	94.5179	84.9129	98.4	95.1
30	2014	4.55148	18.4751	49.709	43.4	3.17762	0.792637	11.89	37.98	60.12	22.8036	49.1	5.77876	1239.9	74.66	92.672	85.3394	98.4	96.1
30	2015	4.13394	17.5981	52.0839	44.4544	3.36838	0.621283	11.89	37.88	62	24	50.61	5.82018	1482.94	74.98	88.4	85.4926	98.9	96.2
30	2016	3.86046	17.6003	51.4196	45.4003	3.63719	0.473344	11.89	40.43	66.23	26.7729	53.8	5.70935	1473.18	75.3	89.9241	85.4746	99	96.5
30	2017	4.13604	20.2024	55.8524	46.8228	2.63791	0.37233	11.89	40.41	72.9	31.6246	58.39	5.62553	1553.55	75.62	87.27	87.6909	98.8	95.4
30	2018	4.18097	21.8186	55.3266	47.91	0.975155	0.365293	12.63	40.5297	77.13	33.8328	59.6	5.80423	1727.09	75.94	86.9	88.2034	99.2	95.3
30	2019	4.64199	24.2683	53.9957	50.3	0.526077	0.397322	12.63	41.3447	79.77	34.9912	58.98	5.68619	1929.34	76.26	90	88.3877	88	95.4
30	2020	4.44594	24.1755	52.4469	50.3	1.19749	0.4626	12.63	42	81.4	36.1	57.3	5.89043	1906.3	76.58	75.4	91.3731	97.4	96.3
30	2021	4.17663	26.0524	52.969	47.2387	0.78805	0.452463	12.63	42.01	83.6	37.6	56.82	5.85103	2126.6	76.9	74.4	91.5052	96.2	96.4
30	2022	3.77973	26.321	51.3604	43.7	0.375385	0.582911	12.63	42.1544	84.9	38.6	57.37	5.82005	2067.23	77.22	69.2	91.0447	95	96.5
30	2023	3.78334	27.5836	50.4	45.1	0.462926	0.617931	12.63	42.3542	90.2	41.2	59.7	5.80521	2455.34	77.54	87.8	91.4458	93.8	96.6
31	2012	3.21673	10.7157	42.0388	36.0169	3.44179	0.515609	4.02	35.88	61.22	23.4904	58.91	7.53218	735.89	73.01	97.7273	37.8132	90.8	83.5
31	2013	3.25583	12.0314	33.2209	37.4	3.79741	0.518582	4.24	36.4	64.35	24.9613	60.65	7.52298	886.568	73.34	93.4344	38.3842	92	84.6
31	2014	3.48477	13.8993	29.2697	40.8	4.23579	0.556354	4.24	36.83	66.76	26.0191	62.21	7.38839	978.3	73.67	91.9489	38.069	90.1	85
31	2015	3.68539	14.409	28.1912	44.7122	3.10253	0.569049	4.24	37.47	69	27	63.68	7.15933	1078.31	74	92.2	37.3594	91.5	87.4
31	2016	3.73982	14.8633	30.3429	45.1177	3.24764	0.49831	4.24	38.51	71.3	28.1992	65.43	7.05272	1333.17	74.33	91.9692	38.0238	91.9	87
31	2017	3.60144	15.8027	31.5357	45.9405	3.45422	0.495252	4.24	39.98	71.22	28.8613	68.54	6.87863	1466.28	74.66	90.33	41.9181	91.9	92.3
31	2018	3.43876	16.6467	27.8666	45.77	0.784971	0.501011	4.87	39.6098	70.91	29.0901	71.93	6.67976	1592.62	74.99	90.1	89.3217	94.3	94.1
31	2019	3.18314	16.9134	28.3629	51.6	0.771533	0.530963	4.87	39.8997	73.69	30.6378	73.88	6.58499	1725.39	75.32	93.2	89.61	94.8	95.6
31	2020	3.23036	17.2089	26.2186	51.3	1.07283	0.433291	4.87	40.9	73.9	31.2	70.2	6.43668	1611.7	75.65	73.4	89.4517	95.2	93.3
31	2021	3.02056	18.6479	26.0372	47.9254	0.722784	0.418675	4.87	40.99	77.4	33	71.89	5.99768	1990.7	75.98	77.7	89.8585	96.2	95.9
31	2022	2.73335	18.7449	24.9265	44.9	0.516786	0.439888	4.87	41.3932	80.4	34.4	69.42	5.56049	1968.51	76.31	70.7	90.1774	97.2	98.5
31	2023	2.73255	20.1164	23.8	45.3	0.55028	0.497052	4.87	41.4438	90.7	39.1	76	5.097	2173.01	76.64	92.9	89.8056	98.2	100
